# Supplementary material for: Data-Driven and Multiscale Modeling of DNA-Templated Dye Aggregates
Source: Molecules. 2022 May 27;27(11):3456. doi: 10.3390/molecules27113456 (PMC9182218; doi:10.3390/molecules27113456)
Supplement: Supplementary file 1 [file molecules-27-03456-s001.zip]

Archive with 1 entries (1 files):
- molecules-1732252-supplementary.pdf
